# Supplementary material for: The diversity, evolution and ecology of Salmonella in venomous snakes
Source: PLoS Negl Trop Dis. 2019 Jun 4;13(6):e0007169. doi: 10.1371/journal.pntd.0007169 (PMC6548357; doi:10.1371/journal.pntd.0007169)
Supplement: S1 Table — The table includes all metadata associated with the venomous snake, non-venomous reptile and control strains used throughout this research including details on accessing raw reads where applicable. (XLSX) [file pntd.0007169.s001.xlsx]

## Sheet: Reptile_derived_Samonella_meta
S1 Table: Reptile-Associated-Salmonella Strain Metadata and Control strains metadata
	Salmonella isolate information		Collection Information			Reptile Information					Antibiotic Sensitivity Testing (R - resistant, S - sensitive, U - untested)											Methods				Accession Details
Sample Name	Predicted Serovar	MLST Type	Venomous?	Collection Name	Collection date	Reptile species	Name	Identification number	Origin	Sample Type	Ampicillin	Chloramphenicol	Nalidixic Acid	Tetracycline	Ceftriaxone	Trimethoprim/Sulfamethoxazole	Azithromycin	Meropenem	Gentamicin	Amoxicillin/Clavulanic Acid	Ciprofloxacin	Enrichment Method	Sequencing Centre	Sent for Sequencing?	Passed QC?	BioProject	BioSample	SRA Study	SRA Accession
LSS-1	IIIb 65:z10:e,n,x,z15	3160	Venomous	LSTM	2015	Echis ocellatus	Saw scaled viper	NGA057	Nigeria	Faeces	S	S	S	S	S	S	U	U	U	U	U	1	Microbes NG	Yes	Yes	PRJNA506152	SAMN10449345	SRP170008	SRR8224575
LSS-2	IIIb 47:z52:1,5:z54	3158	Venomous	LSTM	2015	Naja naja	Spectacled Cobra	CB001	Captive Bred	Faeces	S	S	S	S	S	S	U	U	U	U	U	1	Microbes NG	Yes	Yes	PRJNA506152	SAMN10449346	SRP170008	SRR8224574
LSS-3	Souhanina	488	Venomous	LSTM	2015	Dispholidus typus	Boomslang	DT6(2014)	Tanzania	Faeces	S	S	S	S	S	S	U	U	U	U	U	1	Microbes NG	Yes	Yes	PRJNA506152	SAMN10449347	SRP170008	SRR8224573
LSS-4	IIIb 65:(K):z	3159	Venomous	LSTM	2015	Bitis arietans	Puff adder	NGA009	Nigeria	Faeces	S	S	S	S	S	S	U	U	U	U	U	1	Microbes NG	Yes	Yes	PRJNA506152	SAMN10449348	SRP170008	SRR8224572
LSS-5	Muenchen	82	Venomous	LSTM	2015	Echis ocellatus	Saw scaled viper	ECS(LZ1)	Captive Bred	Faeces	S	S	S	S	S	S	U	U	U	U	U	1	Microbes NG	Yes	Yes	PRJNA506152	SAMN10449349	SRP170008	SRR8224579
LSS-6	Enteritidis	11	Venomous	LSTM	2015	Naja kaouthia	Monocled cobra	NK(2012)2	Captive Bred	Faeces	R	S	R	S	S	S	S	S	S	S	S	1	Microbes NG	Yes	Yes	PRJNA506152	SAMN10449350	SRP170008	SRR8224578
LSS-7	M:1,v:1,6	3161	Venomous	LSTM	2015	Echis ocellatus	Saw scaled viper	EO(N)83	Nigeria	Faeces	S	S	S	S	S	S	U	U	U	U	U	1	Microbes NG	Yes	Yes	PRJNA506152	SAMN10449351	SRP170008	SRR8224577
LSS-8	Souhanina	488	Venomous	LSTM	2015	Echis ocellatus	Saw scaled viper	EO(N)67	Nigeria	Faeces	S	S	S	S	S	S	U	U	U	U	U	1	Microbes NG	Yes	Yes	PRJNA506152	SAMN10449352	SRP170008	SRR8224576
LSS-9	Enteritidis	11	Venomous	LSTM	2015	Naja kaouthia	Monocled cobra	NK(2012)1	Captive Bred	Faeces	R	R	R	R	S	R	R	S	S	S	S	1	Microbes NG	Yes	Yes	PRJNA506152	SAMN10449353	SRP170008	SRR8224581
LSS-10	Hadar	473	Venomous	LSTM	2015	Bitis arietans	Puff adder	ZAF007	South Africa	Faeces	S	S	S	S	S	S	U	U	U	U	U	1	Microbes NG	Yes	Yes	PRJNA506152	SAMN10449354	SRP170008	SRR8224580
LSS-11	IIIb 60:k:z	3130	Venomous	LSTM	2015	Naja haje	Egyptian cobra	UGA004	Uganda	Faeces	S	S	S	S	S	S	U	U	U	U	U	1	Microbes NG	Yes	Yes	PRJNA506152	SAMN10449355	SRP170008	SRR8224533
LSS-12	Souhanina	488	Venomous	LSTM	2015	Echis ocellatus	Saw scaled viper	EO(N)14	Nigeria	Faeces	S	S	S	S	S	S	U	U	U	U	U	1	Microbes NG	Yes	Yes	PRJNA506152	SAMN10449356	SRP170008	SRR8224532
LSS-13	IIIb 57:k:e,n,x,z15	3162	Venomous	LSTM	2015	Echis ocellatus	Saw scaled viper	NGA099	Nigeria	Faeces	S	S	S	S	S	S	U	U	U	U	U	1	Microbes NG	Yes	Yes	PRJNA506152	SAMN10449357	SRP170008	SRR8224535
LSS-14	Hadar	473	Venomous	LSTM	2015	Bitis arietans	Puff adder	NGA011	Nigeria	Faeces	S	S	S	S	S	S	U	U	U	U	U	1	Microbes NG	Yes	Yes	PRJNA506152	SAMN10449358	SRP170008	SRR8224534
LSS-15	Hadar	473	Venomous	LSTM	2015	Bitis arietans	Puff adder	NGA011	Nigeria	Faeces	S	S	S	S	S	S	U	U	U	U	U	1	Microbes NG	Yes	Yes	PRJNA506152	SAMN10449359	SRP170008	SRR8224537
LSS-16	IIIb 65:(K):z	3159	Venomous	LSTM	2015	Bitis arietans	Puff adder	NGA009	Nigeria	Faeces	S	S	S	S	S	S	U	U	U	U	U	1	Microbes NG	Yes	Yes	PRJNA506152	SAMN10449360	SRP170008	SRR8224536
LSS-17	Unknown	Unknown	Venomous	LSTM	2015	Echis ocellatus	Saw scaled viper	Echis coloratus	Egypt	Faeces	S	S	S	S	S	S	U	U	U	U	U	1	Microbes NG	Yes	Yes	PRJNA506152	SAMN10449361	SRP170008	SRR8224539
LSS-18	O60:z52:z50	3459	Venomous	LSTM	2015	Dendroaspis angusticeps	East African Green Mamba	TZA006	Tanzania	Faeces	S	S	S	S	S	S	U	U	U	U	U	1	Microbes NG	Yes	Yes	PRJNA506152	SAMN10449362	SRP170008	SRR8224538
LSS-19	Unknown	Unknown	Venomous	LSTM	2015	Naja haje	Egyptian cobra	UGA001	Uganda	Faeces	S	S	S	S	S	S	U	U	U	U	U	1	Microbes NG	Yes	Yes	PRJNA506152	SAMN10449363	SRP170008	SRR8224541
LSS-20	O61:c:1,5,7	1854	Venomous	LSTM	2015	Bitis arietans	Puff adder	NGA014	Nigeria	Faeces	S	S	S	S	S	S	U	U	U	U	U	1	Microbes NG	Yes	Yes	PRJNA506152	SAMN10449364	SRP170008	SRR8224540
LSS-21	Molade	3694	Venomous	LSTM	2015	Bitis arietans	Puff adder	BA(N)58-3	Captive Bred	Faeces	S	S	S	S	S	S	U	U	U	U	U	1	Microbes NG	Yes	Yes	PRJNA506152	SAMN10449365	SRP170008	SRR8224635
LSS-22	IIIb 57:k:e,n,x,z15	3162	Venomous	LSTM	2015	Bitis arietans	Puff adder	NGA015	Nigeria	Faeces	S	S	S	S	S	S	U	U	U	U	U	1	Microbes NG	Yes	Yes	PRJNA506152	SAMN10449366	SRP170008	SRR8224636
LSS-23	Saugus	2159	Venomous	LSTM	2015	Echis ocellatus	Saw scaled viper	EO(N)128	Nigeria	Faeces	S	S	S	S	S	S	U	U	U	U	U	1	Microbes NG	Yes	Yes	PRJNA506152	SAMN10449367	SRP170008	SRR8224637
LSS-24	IIIb 57:k:e,n,x,z15	3162	Venomous	LSTM	2015	Bitis gabonica	East African Gaboon Viper	TZA006	Tanzania	Faeces	S	S	S	S	S	S	U	U	U	U	U	1	Microbes NG	Yes	Yes	PRJNA506152	SAMN10449368	SRP170008	SRR8224638
LSS-25	IIIb 60:k:z	3130	Venomous	LSTM	2015	Naja annulifera	Banded egyptian cobra	NHA(CZ)2	Captive Bred	Faeces	S	S	S	S	S	S	U	U	U	U	U	1	Microbes NG	Yes	Yes	PRJNA506152	SAMN10449369	SRP170008	SRR8224631
LSS-26	Souhanina	488	Venomous	LSTM	2015	Naja nigricollis	Black-necked Spitting Cobra	NN(N)6	Nigeria	Faeces	S	S	S	S	S	S	U	U	U	U	U	1	Microbes NG	Yes	Yes	PRJNA506152	SAMN10449370	SRP170008	SRR8224632
LSS-27	IIIb 38:(k):z35:[z56]	3509	Venomous	LSTM	2015	Naja nigricollis	Black-necked Spitting Cobra	NN(N)8	Nigeria	Faeces	S	S	S	S	S	S	U	U	U	U	U	1	Microbes NG	Yes	Yes	PRJNA506152	SAMN10449371	SRP170008	SRR8224633
LSS-28	Stanley	29	Venomous	LSTM	2016	Naja siamensis	Malaysian Spitting Cobra	NajSiaCB002	Captive Bred	Faeces	R	S	S	R	S	S	S	S	S	S	S	2	Earlham Institute	Yes	No	PRJNA506152	SAMN10449372	SRP170008	SRR8224634
LSS-29	Unknown	Unknown	Venomous	LSTM	2016	Dendroaspis angusticeps	Eastern Green Mamba	DenAngTZA002	Tanzania	Faeces	S	S	S	S	S	S	U	U	U	U	U	2	Earlham Institute	Yes	No	PRJNA506152	SAMN10449373	Raw reads unavailable as did not pass sequencing facility QC	Raw reads unavailable as did not pass sequencing facility QC
LSS-30	Unknown	Unknown	Venomous	LSTM	2016	Naja melanoleuca	Forest Cobra	NajMelUGA001	Uganda	Faeces	S	S	S	S	S	S	U	U	U	U	U	2	Earlham Institute	Yes	No	PRJNA506152	SAMN10449374	SRP170008	SRR8224639
LSS-31	Tucson	4265	Venomous	LSTM	2016	Naja nigricollis	Black-Necked Spitting Cobra	NajNigTZA001	Tanzania	Faeces	S	S	S	S	S	S	U	U	U	U	U	2	Earlham Institute	Yes	No	PRJNA506152	SAMN10449375	SRP170008	SRR8224640
LSS-32	Enteritidis	11	Venomous	LSTM	2016	Naja nigricollis	Black-Necked Spitting Cobra	NajNigNGA002	Nigeria	Faeces	R	R	R	R	S	S	S	S	S	S	S	2	Earlham Institute	Yes	Yes	PRJNA506152	SAMN10449376	SRP170008	SRR8224617
LSS-33	Giza|Lamphun	4257	Venomous	LSTM	2016	Naja nubiae	Nubian Spitting Cobra	NajNubCB001	Captive Bred - Africa	Faeces	S	S	S	S	S	S	U	U	U	U	U	2	Earlham Institute	Yes	Yes	PRJNA506152	SAMN10449377	SRP170008	SRR8224616
LSS-34	Sundsvall	488	Venomous	LSTM	2016	Naja melanoleuca	Forest Cobra	NajMelCMR001	Cameroon	Faeces	S	S	S	S	S	S	U	U	U	U	U	2	Earlham Institute	Yes	Yes	PRJNA506152	SAMN10449378	SRP170008	SRR8224615
LSS-35	Souhanina	488	Venomous	LSTM	2016	Naja haje	Egyptian Cobra	NajHajEGY001	Egypt	Faeces	S	S	S	S	S	S	U	U	U	U	U	2	Earlham Institute	Yes	Yes	PRJNA506152	SAMN10449379	SRP170008	SRR8224614
LSS-36	M:l,v:1,6	3161	Venomous	LSTM	2016	Echis ocellatus	West-African Carpet Viper	EchOceNGA007	Nigeria	Faeces	S	S	S	S	S	S	U	U	U	U	U	2	Earlham Institute	Yes	Yes	PRJNA506152	SAMN10449380	SRP170008	SRR8224621
LSS-37	Unknown	Unknown	Venomous	LSTM	2016	Naja mossambica	Mozambique Spitting Cobra	NajMosTZA003	Tanzania	Faeces	S	S	S	S	S	S	U	U	U	U	U	2	Earlham Institute	Yes	No	PRJNA506152	SAMN10449381	Raw reads unavailable as did not pass sequencing facility QC	Raw reads unavailable as did not pass sequencing facility QC
LSS-38	Souhanina	488	Venomous	LSTM	2016	Dendroaspis polylepis	Black Mamba	DenPolTZA006	Tanzania	Faeces	S	S	S	S	S	S	U	U	U	U	U	2	Earlham Institute	Yes	No	PRJNA506152	SAMN10449382	SRP170008	SRR8224620
LSS-39	IIIb 53:z10:z35	3996	Venomous	LSTM	2016	Bitis arietans	Puff Adder	BitAriNGA002	Nigeria	Faeces	S	S	S	S	S	S	U	U	U	U	U	2	Earlham Institute	Yes	No	PRJNA506152	SAMN10449383	SRP170008	SRR8224619
LSS-40	O61:c:1,5,7	1854	Venomous	LSTM	2016	Naja nigricollis	Black-Necked Spitting Cobra	NajNigTZA005	Tanzania	Faeces	S	S	S	S	S	S	U	U	U	U	U	2	Earlham Institute	Yes	No	PRJNA506152	SAMN10449384	SRP170008	SRR8224618
LSS-41	Souhanina	488	Venomous	LSTM	2016	Bitis arietans	Puff Adder	BitAriNGA001	Nigeria	Faeces	S	S	S	S	S	S	U	U	U	U	U	2	Earlham Institute	Yes	Yes	PRJNA506152	SAMN10449385	SRP170008	SRR8224613
LSS-42	IIIb 60:z10:z	4263	Venomous	LSTM	2016	Dendroaspis jamesoni jamesoni	Jameson's Mamba (W Africa)	DenJJaCMR001	Cameroon	Faeces	S	S	S	S	S	S	U	U	U	U	U	2	Earlham Institute	Yes	No	PRJNA506152	SAMN10449386	SRP170008	SRR8224612
LSS-43	Souhanina	488	Venomous	LSTM	2016-11-03	Naja nubiae	Nubian Spitting Cobra	NajNubCB004	Captive Bred - Africa	Faeces	S	S	S	S	S	S	U	U	U	U	U	2	Earlham Institute	Yes	Yes	PRJNA506152	SAMN10449387	SRP170008	SRR8224610
LSS-44	Enteritidis	11	Venomous	LSTM	2016-11-03	Naja naja	Spectacled Cobra	NajNajCB001	Captive Bred - Sri Lanka	Faeces	S	S	S	S	S	S	U	U	U	U	U	2	Earlham Institute	Yes	Yes	PRJNA506152	SAMN10449388	SRP170008	SRR8224611
LSS-45	IIIb 35:r:z35	4267	Venomous	LSTM	2016-11-03	Naja naja	Spectacled Cobra	NajNajCB001	Captive Bred - Sri Lanka	Faeces	S	S	S	S	S	S	U	U	U	U	U	2	Earlham Institute	Yes	No	PRJNA506152	SAMN10449389	SRP170008	SRR8224608
LSS-46	Souhanina	488	Venomous	LSTM	2016	Crytelytrops albolabris	Green Pit-Viper	CryAlbCB001	Captive Bred - Confiscation	Faeces	S	S	S	S	S	S	U	U	U	U	U	2	Earlham Institute	Yes	Yes	PRJNA506152	SAMN10449390	SRP170008	SRR8224609
LSS-47	Newport	118	Venomous	LSTM	2016	Bothrocophias microphthalmus	Colombian Toad-Headed Pit Viper	BotColCB001	Captive Bred	Faeces	S	S	S	S	S	S	U	U	U	U	U	2	Earlham Institute	Yes	No	PRJNA506152	SAMN10449391	SRP170008	SRR8224606
LSS-48	Newport	118	Venomous	LSTM	2016	Naja kaouthia	Monocled Cobra	NajKaoCB003	Captive Bred - Confiscation	Faeces	S	S	S	S	S	S	U	U	U	U	U	2	Earlham Institute	Yes	Yes	PRJNA506152	SAMN10449392	SRP170008	SRR8224607
LSS-49	Molade	3694	Venomous	LSTM	2016-10-31	Dendroaspis viridis	Western Green Mamba	DenVirTGO001	Togo	Faeces	S	S	S	S	S	S	U	U	U	U	U	2	Earlham Institute	Yes	Yes	PRJNA506152	SAMN10449393	SRP170008	SRR8224604
LSS-50	Mundonobo	4265	Venomous	LSTM	2016	Dendroaspis angusticeps	Eastern Green Mamba	DenAngTZA002	Tanzania	Faeces	S	S	S	S	S	S	U	U	U	U	U	2	Earlham Institute	Yes	Yes	PRJNA506152	SAMN10449394	SRP170008	SRR8224605
LSS-51	C2-C3:y:-	4257	Venomous	LSTM	2016	Naja nigricollis	Black-Necked Spitting Cobra	NajNigNGA004	Nigeria	Faeces	S	S	S	S	S	S	U	U	U	U	U	2	Earlham Institute	Yes	No	PRJNA506152	SAMN10449395	SRP170008	SRR8224602
LSS-52	Unknown	Unknown	Venomous	LSTM	2016	Naja kaouthia	Monocled Cobra	NajKaoCB002	Captive Bred - Confiscation	Faeces	S	S	S	S	S	S	U	U	U	U	U	2	Earlham Institute	Yes	Yes	PRJNA506152	SAMN10449396	SRP170008	SRR8224603
LSS-53	Unknown	Unknown	Venomous	LSTM	2016	Bitis arietans	Puff Adder	BitAriTZA005	Tanzania	Faeces	S	S	S	S	S	S	U	U	U	U	U	2	Earlham Institute	Yes	No	PRJNA506152	SAMN10449397	Raw reads unavailable as did not pass sequencing facility QC	Raw reads unavailable as did not pass sequencing facility QC
LSS-54	Waycross|IIIa 41:z4,z23:-|IV 41:z4,z23:-|IIIa 62:z4,z23:-	Unknown	Venomous	LSTM	2016-10-31	Dendroaspis polylepis	Black Mamba	DenPolTZA003	Tanzania	Faeces	S	S	S	S	S	S	U	U	U	U	U	2	Earlham Institute	Yes	No	PRJNA506152	SAMN10449398	SRP170008	SRR8224599
LSS-55	O61:c:1,5,7	1854	Venomous	LSTM	2016	Naja kaouthia	Monocled Cobra	NajKaoCB001	Captive Bred - Confiscation	Faeces	S	S	S	S	S	S	U	U	U	U	U	2	Earlham Institute	Yes	Yes	PRJNA506152	SAMN10449399	SRP170008	SRR8224598
LSS-56	Souhanina	488	Venomous	LSTM	2016-10-31	Dendroaspis viridis	Western Green Mamba	DenVirTGO005	Togo	Faeces	S	S	S	S	S	S	U	U	U	U	U	2	Earlham Institute	Yes	Yes	PRJNA506152	SAMN10449400	SRP170008	SRR8224601
LSS-57	Unknown	Unknown	Venomous	LSTM	2016	Dendroaspis angusticeps	Eastern Green Mamba	DenAngTZA006	Tanzania	Faeces	S	S	S	S	S	S	U	U	U	U	U	2	Earlham Institute	Yes	No	PRJNA506152	SAMN10449401	Raw reads unavailable as did not pass sequencing facility QC	Raw reads unavailable as did not pass sequencing facility QC
LSS-58	Sundsvall	488	Venomous	LSTM	2016	Crotalus atrox	Western Diamond-Backed Rattlesnake	CroAtrCB002	Captive Bred	Faeces	S	S	S	S	S	S	U	U	U	U	U	2	Earlham Institute	Yes	Yes	PRJNA506152	SAMN10449402	SRP170008	SRR8224600
LSS-59	Souhanina	488	Venomous	LSTM	2016	Dendroaspis jamesoni kaimosae	Jameson's Mamba (E Africa)	DenJKaUGA002	Uganda	Faeces	S	S	S	S	S	S	U	U	U	U	U	2	Earlham Institute	Yes	Yes	PRJNA506152	SAMN10449403	SRP170008	SRR8224595
LSS-60	Souhanina	488	Venomous	LSTM	2016-10-31	Dendroaspis viridis	Western Green Mamba	DenVirTGO003	Togo	Faeces	S	S	S	S	S	S	U	U	U	U	U	2	Earlham Institute	Yes	Yes	PRJNA506152	SAMN10449404	SRP170008	SRR8224594
LSS-61	Y:k:z50	4271	Venomous	LSTM	2016-11-03	Naja nivea	Cape Cobra	NajNivZAF003	South Africa	Faeces	S	S	S	S	S	S	U	U	U	U	U	2	Earlham Institute	Yes	Yes	PRJNA506152	SAMN10449405	SRP170008	SRR8224597
LSS-62	Muenchen	82	Venomous	LSTM	2016	Dendroaspis angusticeps	Eastern Green Mamba	DenAngTZA001	Tanzania	Faeces	S	S	S	S	S	S	U	U	U	U	U	2	Earlham Institute	Yes	Yes	PRJNA506152	SAMN10449406	SRP170008	SRR8224596
LSS-63	Unknown	Unknown	Venomous	LSTM	2016	Naja nigricollis	Black-Necked Spitting Cobra	NajNigNGA003	Nigeria	Faeces	S	S	S	S	S	S	U	U	U	U	U	2	Earlham Institute	Yes	No	PRJNA506152	SAMN10449407	Raw reads unavailable as did not pass sequencing facility QC	Raw reads unavailable as did not pass sequencing facility QC
LSS-64	IIIb 50:r:z:[z67]	2625	Venomous	LSTM	2016	Dendroaspis polylepis	Black Mamba	DenPolTZA003	Tanzania	Faeces	S	S	S	S	S	S	U	U	U	U	U	2	Earlham Institute	Yes	No	PRJNA506152	SAMN10449408	SRP170008	SRR8224593
LSS-65	IIIb 50:r:z:[z67]	2159	Venomous	LSTM	2016-10-31	Dendroaspis polylepis	Black Mamba	DenPolTZA005	Tanzania	Faeces	S	S	S	S	S	S	U	U	U	U	U	2	Earlham Institute	Yes	No	PRJNA506152	SAMN10449409	SRP170008	SRR8224592
LSS-66	IIIb 60:k:z	3130	Venomous	LSTM	2016	Naja annulifera	Banded Egyptian Cobra	NajAnnCB002	Captive Bred	Faeces	S	S	S	S	S	S	U	U	U	U	U	2	Earlham Institute	Yes	No	PRJNA506152	SAMN10449410	SRP170008	SRR8224582
LSS-67	Y:z52:z50	4266	Venomous	LSTM	2016	Naja nigricollis	Black-Necked Spitting Cobra	NajNigTZA003	Tanzania	Faeces	S	S	S	S	S	S	U	U	U	U	U	2	Earlham Institute	Yes	Yes	PRJNA506152	SAMN10449411	SRP170008	SRR8224583
LSS-68	Souhanina	488	Venomous	LSTM	2016-10-31	Dendroaspis viridis	Western Green Mamba	DenVirTGO004	Togo	Faeces	S	S	S	S	S	S	U	U	U	U	U	2	Earlham Institute	Yes	Yes	PRJNA506152	SAMN10449412	SRP170008	SRR8224584
LSS-69	Saintpaul	4257	Venomous	LSTM	2016-10-31	Naja haje	Egyptian Cobra	NajHajUGA004	Uganda	Faeces	S	S	S	S	S	S	U	U	U	U	U	2	Earlham Institute	Yes	No	PRJNA506152	SAMN10449413	SRP170008	SRR8224585
LSS-70	Louga	4269	Venomous	LSTM	2016-10-31	Naja melanoleuca	Forest Cobra	NajMelCMR001	Cameroon	Faeces	S	S	S	S	S	S	U	U	U	U	U	2	Earlham Institute	Yes	Yes	PRJNA506152	SAMN10449414	SRP170008	SRR8224586
LSS-71	Havana	3693	Venomous	LSTM	2016	Naja nubiae	Nubian Spitting Cobra	NajNubCB004	Captive Bred - Africa	Faeces	S	S	S	S	S	S	U	U	U	U	U	2	Earlham Institute	Yes	Yes	PRJNA506152	SAMN10449415	SRP170008	SRR8224587
LSS-72	IIIb 61:l,v:1,5,7:[z57]	4267	Venomous	LSTM	2016-11-03	Naja atra	Chinese Cobra	NajAtrCB002	Captive Bred - Taiwan	Faeces	S	S	S	S	S	S	U	U	U	U	U	2	Earlham Institute	Yes	Yes	PRJNA506152	SAMN10449416	SRP170008	SRR8224588
LSS-73	IIIb 57:k:e,n,x,z15	3162	Venomous	LSTM	2016-11-03	Naja nubiae	Nubian Spitting Cobra	NajNubCB032	Captive Bred - Africa	Faeces	S	S	S	S	S	S	U	U	U	U	U	2	Earlham Institute	Yes	No	PRJNA506152	SAMN10449417	SRP170008	SRR8224589
LSS-74	IIIb 57:k:e,n,x,z15	3162	Venomous	LSTM	2016	Naja nubiae	Nubian Spitting Cobra	NajNubCB003	Captive Bred - Africa	Faeces	S	S	S	S	S	S	U	U	U	U	U	2	Earlham Institute	Yes	Yes	PRJNA506152	SAMN10449418	SRP170008	SRR8224590
LSS-75	Saugus	2159	Venomous	LSTM	2016	Echis ocellatus	West-African Carpet Viper	EchOceNGA001	Nigeria	Faeces	S	S	S	S	S	S	U	U	U	U	U	2	Earlham Institute	Yes	Yes	PRJNA506152	SAMN10449419	SRP170008	SRR8224591
LSS-76	Giza|Lamphun	4257	Venomous	LSTM	2016	Naja haje	Egyptian Cobra	NajHajEGY002	Egypt	Faeces	S	S	S	S	S	S	U	U	U	U	U	2	Earlham Institute	Yes	Yes	PRJNA506152	SAMN10449420	SRP170008	SRR8224569
LSS-77	Sundsvall	488	Venomous	LSTM	2016-11-03	Naja nubiae	Nubian Spitting Cobra	NajNubCB001	Captive Bred - Africa	Faeces	S	S	S	S	S	S	U	U	U	U	U	2	Earlham Institute	Yes	Yes	PRJNA506152	SAMN10449421	SRP170008	SRR8224568
LSS-78	IIIb 60:r:z35	4264	Venomous	LSTM	2016	Bitis arietans	Puff Adder	BitAriZAF007	South Africa	Faeces	S	S	S	S	S	S	U	U	U	U	U	2	Earlham Institute	Yes	Yes	PRJNA506152	SAMN10449422	SRP170008	SRR8224567
LSS-79	Unknown	Unknown	Venomous	LSTM	2016-11-10	Naja nivea	Cape Cobra	NajNivZAF002	South Africa	Faeces	S	S	S	S	S	S	U	U	U	U	U	2	Earlham Institute	Yes	No	PRJNA506152	SAMN10449423	Raw reads unavailable as did not pass sequencing facility QC	Raw reads unavailable as did not pass sequencing facility QC
LSS-80	P:k:z35	3509	Venomous	LSTM	2016-11-28	Naja nigricollis	Black-Necked Spitting Cobra	NajNigNGA002	Nigeria	Faeces	S	S	S	S	S	S	U	U	U	U	U	2	Earlham Institute	Yes	No	PRJNA506152	SAMN10449424	SRP170008	SRR8224566
LSS-81	Haelsingborg|Moers|Oranienburg|Othmarschen|II 6,7:g,[m],s,t:[z42]|II 6,7:m,t:-	3510	Venomous	LSTM	2016-11-05	Crotalus atrox	Western Diamond-Backed Rattlesnake	CroAtrCB002	Captive Bred	Faeces	S	S	S	S	S	S	U	U	U	U	U	2	Earlham Institute	Yes	No	PRJNA506152	SAMN10449425	SRP170008	SRR8224565
LSS-82	Saintpaul	4257	Venomous	LSTM	2016-11-24	Naja haje	Egyptian Cobra	NajHajUGA001	Uganda	Faeces	S	S	S	S	S	S	U	U	U	U	U	2	Earlham Institute	Yes	Yes	PRJNA506152	SAMN10449426	SRP170008	SRR8224564
LSS-83	IIIb 50:r:z:[z67]	2625	Venomous	LSTM	2016-11-24	Dendroaspis polylepis	Black Mamba	DenPolTZA003	Tanzania	Faeces	S	S	S	S	S	S	U	U	U	U	U	2	Earlham Institute	Yes	No	PRJNA506152	SAMN10449427	SRP170008	SRR8224563
LSS-84	IIIa 41:z4,z24:-	Unknown	Venomous	LSTM	2016-11-08	Bitis arietans	Puff Adder	BitAriNGA010	Nigeria	Faeces	S	S	S	S	S	S	U	U	U	U	U	2	Earlham Institute	Yes	Yes	PRJNA506152	SAMN10449428	SRP170008	SRR8224562
LSS-85	Stanley	29	Venomous	LSTM	2016-11-28	Naja siamensis	Malaysian Spitting Cobra	NajSiaCB002	Captive Bred	Faeces	S	S	S	S	S	S	U	U	U	U	U	2	Earlham Institute	Yes	Yes	PRJNA506152	SAMN10449429	SRP170008	SRR8224571
LSS-86	Q:b:1,5	4261	Venomous	LSTM	2016-11-24	Naja haje	Egyptian Cobra	NajHajUGA004	Uganda	Faeces	S	S	S	S	S	S	U	U	U	U	U	2	Earlham Institute	Yes	No	PRJNA506152	SAMN10449430	SRP170008	SRR8224570
LSS-87	Unknown	Unknown	Venomous	LSTM	2016-11-24	Crotalus atrox	Western Diamond-Backed Rattlesnake	CroAtrCB001	Captive Bred	Faeces	S	S	S	S	S	S	U	U	U	U	U	2	Earlham Institute	Yes	No	PRJNA506152	SAMN10449431	SRP170008	SRR8224556
LSS-88	Unknown	Unknown	Venomous	LSTM	2017-01-30	Aspidelaps l. cowlesi	Cape Coral Cobra	AspLCoCB005	Captive Bred	Faeces	S	S	S	S	S	S	U	U	U	U	U	2	Not sent for sequencing	No	NA	Not applicable	Not applicable	Not applicable	Not applicable
LSS-89	Unknown	Unknown	Venomous	LSTM	2017-01-31	Dendroaspis viridis	Western Green Mamba	DenVirTGO005	Togo	Faeces	S	S	S	S	S	S	U	U	U	U	U	2	Not sent for sequencing	No	NA	Not applicable	Not applicable	Not applicable	Not applicable
LSS-90	Unknown	Unknown	Venomous	LSTM	2017-01-31	Dendroaspis viridis	Western Green Mamba	DenVirTGO001	Togo	Faeces	S	S	S	S	S	S	U	U	U	U	U	2	Not sent for sequencing	No	NA	Not applicable	Not applicable	Not applicable	Not applicable
LSS-91	Unknown	Unknown	Venomous	LSTM	2017-01-31	Naja nivea	Cape Cobra	NajNivZAF003	South Africa	Faeces	S	S	S	S	S	S	U	U	U	U	U	2	Not sent for sequencing	No	NA	Not applicable	Not applicable	Not applicable	Not applicable
LSS-92	Unknown	Unknown	Venomous	LSTM	2017-01-27	Bitis nasicornis	Rhino Viper	BitNasUGA001	Uganda	Faeces	S	S	S	S	S	S	U	U	U	U	U	2	Not sent for sequencing	No	NA	Not applicable	Not applicable	Not applicable	Not applicable
LSS-93	Unknown	Unknown	Venomous	LSTM	2017-01-30	Echis pyramidum leakeyi	East African Saw-Scaled Viper	EchPLeKEN010	Kenya	Faeces	S	S	S	S	S	S	U	U	U	U	U	2	Not sent for sequencing	No	NA	Not applicable	Not applicable	Not applicable	Not applicable
LSS-94	Unknown	Unknown	Venomous	LSTM	2016-12-15	Dendroaspis viridis	Western Green Mamba	DenVirTGO005	Togo	Faeces	S	S	S	S	S	S	U	U	U	U	U	2	Not sent for sequencing	No	NA	Not applicable	Not applicable	Not applicable	Not applicable
LSS-95	Unknown	Unknown	Venomous	LSTM	2017-02-03	Bitis gabonica	Gaboon Viper	BitGabUGA003	Uganda	Faeces	S	S	S	S	S	S	U	U	U	U	U	2	Not sent for sequencing	No	NA	Not applicable	Not applicable	Not applicable	Not applicable
LSS-96	Unknown	Unknown	Venomous	LSTM	2017-01-31	Naja atra	Chinese Cobra	NajAtrCB002	Captive Bred	Faeces	S	S	S	S	S	S	U	U	U	U	U	2	Not sent for sequencing	No	NA	Not applicable	Not applicable	Not applicable	Not applicable
LSS-97	Unknown	Unknown	Venomous	LSTM	2017-01-30	Echis pyramidum leakeyi	East African Saw-Scaled Viper	EchPLeKEN016	Kenya	Faeces	S	S	S	S	S	S	U	U	U	U	U	2	Not sent for sequencing	No	NA	Not applicable	Not applicable	Not applicable	Not applicable
11L-1800A	Tennessee	1565	Non-venomous	Leahurst	2011-05-12	Basiliscus basiliscus	Basilisk	N/A	E C Straiton & Partners Hosp	Post Mortem Kidney	S	S	S	S	U	S	U	U	U	U	U	N/A	Microbes NG	Yes	Yes	PRJNA506152	SAMN10449432	SRP170008	SRR8224557
11L-2326	Typhimurium	19	Non-venomous	Leahurst	2011-06-06	Pythonidae	Python	N/A	Chester Zoo	Faeces	R	R	R	R	U	R	U	U	U	U	U	N/A	Microbes NG	Yes	Yes	PRJNA506152	SAMN10449433	SRP170008	SRR8224554
11L-2351	Montevideo	305	Non-venomous	Leahurst	2011	Lacerta agilis	Sand Lizard	N/A	Chester Zoo	Faeces	S	S	S	S	U	S	U	U	U	U	U	N/A	Microbes NG	Yes	Yes	PRJNA506152	SAMN10449434	SRP170008	SRR8224555
11L-2674	Glostrup	3780	Non-venomous	Leahurst	2011-06-26	Calumna parsonni	Chameleon	N/A	Chester Zoo	Faeces	S	S	S	S	U	S	U	U	U	U	U	N/A	Microbes NG	Yes	Yes	PRJNA506152	SAMN10449435	SRP170008	SRR8224560
11L-2493	Unknown	Unknown	Venomous	Leahurst	2011-06-16	Heloderma horridum	Beaded Lizard	N/A	Chester Zoo	Faeces	S	S	S	S	U	S	U	U	U	U	U	N/A	Microbes NG	Yes	Yes	PRJNA506152	SAMN10449436	SRP170008	SRR8224561
11L-4683	IIIb 50:r:z[z67]	2625	Non-venomous	Leahurst	2011-11-12	Morelia spilota	Jaguar Carpet Python	N/A	Chapel House Veterinary Surgery	Post Mortem Liver and Small Intestine	S	S	S	S	U	S	U	U	U	U	U	N/A	Microbes NG	Yes	Yes	PRJNA506152	SAMN10449437	SRP170008	SRR8224558
12L-4670	Unknown	3775	Non-venomous	Leahurst	2012	Bronchoela cristatella	Green crested lizard	N/A	Import-Chester Zoo	Faeces	S	S	S	S	U	S	U	U	U	U	U	N/A	Microbes NG	Yes	No	PRJNA506152	SAMN10449438	SRP170008	SRR8224559
12L-925	Unknown	Unknown	Non-venomous	Leahurst	2012-03-15	Serpentes	Snake	N/A	RSPCA	Post Mortem Small Intestine	S	S	S	S	U	S	U	U	U	U	U	N/A	Microbes NG	Yes	Yes	PRJNA506152	SAMN10449439	SRP170008	SRR8224552
12L-4728	IIIa 45:g,z51:-|IV 45:g,z51:-	3775	Non-venomous	Leahurst	2012-11-19	Laemanetus serratus	Casque-headed Iguana	N/A	Chester Zoo	Faeces	S	S	S	S	U	S	U	U	U	U	U	N/A	Microbes NG	Yes	Yes	PRJNA506152	SAMN10449440	SRP170008	SRR8224553
13L-697	IIIb 61:k:z35	1876	Non-venomous	Leahurst	2013-02-14	Sceloporus cyanogenys	Blue spiny lizard	N/A	Chester Zoo	Post Mortem Tissues	S	S	S	S	U	S	U	U	U	U	U	N/A	Microbes NG	Yes	Yes	PRJNA506152	SAMN10449441	SRP170008	SRR8224545
13L-1583	Johannesburg	512	Non-venomous	Leahurst	2013-04-04	Takydromus sexlineatus	Long-tailed grass lizard	N/A	Chester Zoo	Faeces	S	S	S	S	U	S	U	U	U	U	U	N/A	Microbes NG	Yes	Yes	PRJNA506152	SAMN10449442	SRP170008	SRR8224544
13L-2837	Johannesburg	512	Non-venomous	Leahurst	2013-06-10	Chilabothrus subflavus	Jamacian boa	N/A	Chester Zoo	Faeces	S	S	S	S	U	S	U	U	U	U	U	N/A	Microbes NG	Yes	Yes	PRJNA506152	SAMN10449443	SRP170008	SRR8224547
13L-2839	IIIb 47:k:z35	1195	Non-venomous	Leahurst	2013-06-10	Chilabothrus subflavus	Jamaican Boa	N/A	Chester Zoo	Faeces	S	S	S	S	U	S	U	U	U	U	U	N/A	Microbes NG	Yes	Yes	PRJNA506152	SAMN10449444	SRP170008	SRR8224546
13L-4103	Ago	2565	Non-venomous	Leahurst	2013-08-22	Bracaena guianensis	Northern caiman lizard	N/A	Chester Zoo	Faeces	S	S	S	S	U	S	U	U	U	U	U	N/A	Microbes NG	Yes	Yes	PRJNA506152	SAMN10449445	SRP170008	SRR8224549
14L-450	IIIb 50:k:z:[z50],[z57],[z68],[z86]	430	Non-venomous	Leahurst	2014-01-28	Gonocephalus chamaeleontinus	javan humphead lizard	N/A	Chester Zoo	Faeces	S	S	S	S	U	S	U	U	U	U	U	N/A	Microbes NG	Yes	Yes	PRJNA506152	SAMN10449446	SRP170008	SRR8224548
14L-1580	Unknown	Unknown	Non-venomous	Leahurst	2014-04-08	Morelia spilota	Carpet Python	N/A	RSPCA	Post Mortem Tissues	S	S	R	R	U	S	U	U	U	U	U	N/A	Microbes NG	Yes	Yes	PRJNA506152	SAMN10449447	SRP170008	SRR8224551
14L-1821	IIIb 61:z52:z53	1848	Non-venomous	Leahurst	2014-04-24	Serpentes	Snake	N/A	RSPCA	Post Mortem Tissues	S	S	S	S	U	S	U	U	U	U	U	N/A	Microbes NG	Yes	Yes	PRJNA506152	SAMN10449448	SRP170008	SRR8224550
14L-2174	Bargny|Takoradi	3776	Non-venomous	Leahurst	2014-05-12	Varanus komodoensis	Komodo Dragon	N/A	Chester Zoo	Faeces	S	S	S	S	U	S	U	U	U	U	U	N/A	Microbes NG	Yes	Yes	PRJNA506152	SAMN10449449	SRP170008	SRR8224543
14L-4105	Javiana	1547	Non-venomous	Leahurst	2014-09-24	Gonocephalus chamaeleontinus	Javan Humphead Lizard	N/A	Chester Zoo	Faeces	S	S	S	S	U	S	U	U	U	U	U	N/A	Microbes NG	Yes	Yes	PRJNA506152	SAMN10449450	SRP170008	SRR8224542
15L-624	IIIa 45:g,z51:-|IV 45:g,z51:-	3775	Non-venomous	Leahurst	2015-02-09	Laemanetus serratus	Casque-headed iguana	N/A	Chester Zoo	Post Mortem Tissues	S	S	S	S	U	S	U	U	U	U	U	N/A	Microbes NG	Yes	Yes	PRJNA506152	SAMN10449451	SRP170008	SRR8224623
15L-661	IIIa 44:z4,z32:-|IV 1,44:z4,z32:-	433	Non-venomous	Leahurst	2015-02-11	Acanthosaura capra	Green pricklenape	N/A	Chester Zoo	Post Mortem Coelomic swab	S	S	S	S	U	S	U	U	U	U	U	N/A	Microbes NG	Yes	Yes	PRJNA506152	SAMN10449452	SRP170008	SRR8224624
15L-952	IIIb 35:r:e,n,x,z15	3638	Non-venomous	Leahurst	2015-03-02	Serpentes	cryptelytrops venustus	N/A	Chester Zoo	Faeces	S	S	S	S	U	S	U	U	U	U	U	N/A	Microbes NG	Yes	Yes	PRJNA506152	SAMN10449453	SRP170008	SRR8224625
15L-2030	II 42:z:1,5	3778	Non-venomous	Leahurst	2015-05-08	Dasia Olivacea	Olive tree Skink	N/A	Chester Zoo	Faeces	S	S	S	R	U	S	U	U	U	U	U	N/A	Microbes NG	Yes	Yes	PRJNA506152	SAMN10449454	SRP170008	SRR8224626
15L-2031	Mountpleasant	287	Non-venomous	Leahurst	2015-05-08	Acanthosaura capra	Mountain Horned Dragon	N/A	Chester Zoo	Faeces	S	S	S	S	U	S	U	U	U	U	U	N/A	Microbes NG	Yes	Yes	PRJNA506152	SAMN10449455	SRP170008	SRR8224627
15L-1870	P:z52:z50	3779	Non-venomous	Leahurst	2015-04-28	Serpentes	Snake	N/A	Chester Zoo	Faeces	S	S	S	S	U	S	U	U	U	U	U	N/A	Microbes NG	Yes	Yes	PRJNA506152	SAMN10449456	SRP170008	SRR8224628
15L-4959	Ferruch|Kottbus	1792	Non-venomous	Leahurst	2015-11-02	Annolis laechii	Lach's anole	N/A	Import-Chester Zoo	Faeces	S	S	S	S	U	S	U	U	U	U	U	N/A	Microbes NG	Yes	Yes	PRJNA506152	SAMN10449457	SRP170008	SRR8224629
15L-5466	Muenchen	82	Non-venomous	Leahurst	2015-11-24	Gonyosoma oxycephalum	Red tailed racer	N/A	Export-Chester Zoo	Faeces	S	S	S	S	U	S	U	U	U	U	U	N/A	Microbes NG	Yes	Yes	PRJNA506152	SAMN10449458	SRP170008	SRR8224630
16L-3060	Infantis	32	Non-venomous	Leahurst	2016-06-01	Shinisaurus crocodilurus	Crocodile lizard	N/A	Import-Chester Zoo	Faeces	S	S	S	S	U	S	U	U	U	U	U	N/A	Microbes NG	Yes	Yes	PRJNA506152	SAMN10449459	SRP170008	SRR8224622
Strain Name	Species	Control Status	Further Details	Citation
LT2	S. enterica	Positive	S. Typhimurium ST19 isolated in 1946 in Europe	Beltran et al. (1988), Beltran et al. (1991)
MG1655	E. coli	Negative	E. coli K12 laboratory strain derived from the original K-12 strain which was isolated from a stool sample in 1922 in the USA	Blattner et al. (1997)
