# Supplementary material for: The diversity, evolution and ecology of Salmonella in venomous snakes
Source: PLoS Negl Trop Dis. 2019 Jun 4;13(6):e0007169. doi: 10.1371/journal.pntd.0007169 (PMC6548357; doi:10.1371/journal.pntd.0007169)
Supplement: S2 Table — The table lists the strains used in phylogenetic analysis to put the study strains into wider context and includes some basic information in addition to accession numbers. (XLSX) [file pntd.0007169.s002.xlsx]

## Sheet: Ref_seq_acc_no
S2 Table: Contextual Reference Genomes Metadata and Accession Numbers
Abbreviated Name (shown in tree)	Full Name	Accession Number	Sub-species	Serovar	Strain Name	Database
REF subspecies arizonae	REF_S_enterica_subsp_arizonae_strain_RKS2983_(NC_010067.1)	NC_010067.1	arizonae	NA	RKS2983	RefSeq
REF S.bongori	REF_S_bongori_strain_NTCT_12419_(NC_015761.1)	NC_015761.1	bongori	NA	NTCT_12419	RefSeq
REF subspecies houtanae	REF_S_enterica_subsp_houtanae_strain_ATCC_BAA-1581_(NZ_CM001471.1)	NZ_CM001471.1	houtanae	NA	ATCC_BAA-1581	GenBank
REF subspecies indica	REF_S_enterica_subsp_indica_strain_BCW_1559_(GCA_002035225.1)	GCA_002035225.1	indica	NA	BCW_1559	European Nucleotide Archive
REF subspecies salamae	REF_S_enterica_subsp_salamae_strain_1315K_(NZ_CP022139.1)	NZ_CP022139.1	salamae	NA	1315K	GenBank
REF subspecies diarizonae	REF_S_enterica_subsp_diarizonae_strain_11-01854_(CP011292.1)	CP011292.1	diarizonae	NA	11-01854	GenBank
REF Typhimurium (LT2)	REF_S_enterica_subsp_enterica_var_Typhimurium_strain_LT2_(AE006468.2)	AE006468.2	enterica	Typhimurium	LT2	GenBank
REF Typhi	REF_S_enterica_subsp_enterica_var_Typhi_strain_CT18_(AL513382.1)	AL513382.1	enterica	Typhi	CT18	GenBank
REF Gallinarum	REF_S_enterica_subsp_enterica_var_Gallinarum_strain_9_(CM001153.1)	CM001153.1	enterica	Gallinarum	9	GenBank
REF Typhimurium (4/74)	REF_S_enterica_subsp_enterica_var_Typhimurium_strain_ST4_74_(CP002487.1)	CP002487.1	enterica	Typhimurium	ST4_74	GenBank
REF Typhimurium (D23580)	REF_S_enterica_subsp_enterica_var_Typhimurium_strain_D23580_(FN424405.1)	FN424405.1	enterica	Typhimurium	D23580	GenBank
REF Hadar	REF_S_enterica_subsp_enterica_var_Hadar_strain_RI_05P066_(GCA_000171515.1)	GCA_000171515.1	enterica	Hadar	RI_05P066	European Nucleotide Archive
REF Stanley	REF_S_enterica_subsp_enterica_var_Stanley_strain_ATCC_7308_(GCA_000486485.1 )	GCA_000486485.1	enterica	Stanley	ATCC_7308	European Nucleotide Archive
REF Havana	REF_S_enterica_subsp_enterica_var_Havana_strain_ 87-0094_(GCA_002047095.1)	GCA_002047095.1	enterica	Havana	87-0094	European Nucleotide Archive
REF Meunchen	REF_S_enterica_subsp_enterica_var_Muenchen_strain_BCW_3960_(GCA_002060015.1)	GCA_002060015.1	enterica	Muenchen	BCW_3960	European Nucleotide Archive
REF Sundsvall	REF_S_enterica_subsp_enterica_var_Sundsvall_strain_CFSAN059888_(GCA_002266175.1)	GCA_002266175.1	enterica	Sundsvall	CFSAN059888	European Nucleotide Archive
REF Choleraesuis	REF_S_enterica_subsp_enterica_var_Chloeraesuis_strain_SC-B67_(NC_006905.1)	NC_006905.1	enterica	Chloeraesuis	SC-B67	RefSeq
REF Newport	REF_S_enterica_subsp_enterica_var_Newport_strain_SL254_(NC_011080.1)	NC_011080.1	enterica	Newport	SL254	RefSeq
REF Dublin	REF_S_enterica_subsp_enterica_var_Dublin_strain_CT_02021853_(NC_011205.1)	NC_011205.1	enterica	Dublin	CT_02021853	RefSeq
REF Enteritidis	REF_S_enterica_subsp_enterica_var_Enteritidis_strain_P125109_(NC_011294.1)	NC_011294.1	enterica	Enteritidis	P125109	RefSeq
REF Javiana	REF_S_enterica_subsp_enterica_var_Javiana_strain_CFSAN001992_(NC_020307.1)	NC_020307.1	enterica	Javiana	CFSAN001992	RefSeq
REF Tennesse	REF_S_enterica_subsp_enterica_var_Tennessee_strain_TXSC_TXSC08-19_(NZ_CP007505.1)	NZ_CP007505.1	enterica	Tennessee	TXSC_TXSC08-19	GenBank
REF Montevideo	REF_S_enterica_subsp_enterica_var_Montevideo_strain_507440-20_(NZ_CP007530.1)	NZ_CP007530.1	enterica	Montevideo	507440-20	GenBank
REF Panama	REF_S_enterica_subsp_enterica_var_Panama_strain_ATCC_7378_(NZ_CP012346.1 )	NZ_CP012346.1	enterica	Panama	ATCC_7378	GenBank
REF Saintpaul	REF_S_enterica_subsp_enterica_var_Saintpaul_strain_SARA26_(NZ_CP017727.1)	NZ_CP017727.1	enterica	Saintpaul	SARA26	GenBank
REF Johannesburg	REF_S_enterica_subsp_enterica_var_Johannesburg_strain_ST203 _(NZ_CP019411.1)	NZ_CP019411.1	enterica	Johannesburg	ST203	GenBank
