# Supplementary material for: The diversity, evolution and ecology of Salmonella in venomous snakes
Source: PLoS Negl Trop Dis. 2019 Jun 4;13(6):e0007169. doi: 10.1371/journal.pntd.0007169 (PMC6548357; doi:10.1371/journal.pntd.0007169)
Supplement: S3 Table — The table provides details on assembly statistics for each sequenced genome and highlights those strains which failed quality control in red. (XLSX) [file pntd.0007169.s003.xlsx]

## Sheet: quast assembly stats.txt
S3 Table: Quast assembly statistics
Name	# contigs (>= 0 bp)	# contigs (>= 1000 bp)	# contigs (>= 5000 bp)	# contigs (>= 10000 bp)	# contigs (>= 25000 bp)	# contigs (>= 50000 bp)	Total length (>= 0 bp)	Total length (>= 1000 bp)	Total length (>= 5000 bp)	Total length (>= 10000 bp)	Total length (>= 25000 bp)	Total length (>= 50000 bp)	# contigs	Largest contig	Total length	GC (%)	N50	N75	L50	L75	# N's per 100 kbp
LSS-9	54	27	21	19	19	13	4753657	4742518	4726136	4710038	4710038	4499870	32	1549809	4745773	52.11	584573	262535	3	6	0
LSS-85	352	74	49	47	39	27	5715997	5649576	5596691	5579452	5447533	5008174	86	572429	5657846	51.73	261523	89131	7	16	0
LSS-84	256	58	45	41	35	27	4996772	4946879	4917184	4886474	4780785	4516488	62	642318	4949109	52	189336	113437	8	17	0
LSS-82	342	82	51	44	33	26	5438516	5370248	5294782	5244756	5069194	4831723	98	482944	5381513	51.71	221083	106691	8	17	0
LSS-8	83	52	41	38	34	28	4509366	4500049	4475252	4447852	4393005	4183627	54	376675	4501386	52.15	168358	96934	9	18	0
LSS-78	378	49	35	31	28	22	4892939	4800247	4772634	4743916	4687369	4492348	63	551869	4808794	51.52	286814	144715	7	13	0
LSS-77	324	42	34	32	30	26	4616665	4550010	4528645	4517596	4477608	4347793	48	484639	4553541	52.21	189281	126730	8	15	0
LSS-76	426	105	56	49	36	26	5372217	5275650	5160902	5104030	4908191	4579245	137	657743	5298676	51.69	209613	89915	7	17	0
LSS-75	476	37	30	30	29	25	4855321	4735906	4718351	4718351	4697551	4562444	44	524736	4740364	52.05	225667	115929	7	13	0
LSS-74	483	47	30	28	26	21	4970543	4849760	4816106	4801859	4772313	4625632	58	527607	4856456	51.45	298634	142692	6	12	0
LSS-72	430	180	81	66	47	34	5731759	5647178	5413758	5308118	4997993	4514192	219	373154	5674405	50.88	126089	66402	14	30	0
LSS-71	487	150	92	79	58	34	4884692	4772608	4643044	4554600	4156890	3284657	198	231994	4807475	52.27	73518	39109	21	42	0
LSS-70	460	110	66	57	38	30	5566344	5477548	5359743	5294729	4974359	4692940	136	763103	5496631	51.67	163550	80004	9	22	0
LSS-7	83	47	35	33	31	22	4670469	4657208	4627950	4612939	4579085	4254540	52	456415	4660279	52.09	277658	111011	7	14	0
LSS-68	302	38	30	30	28	24	4553405	4492476	4472586	4472586	4435347	4290756	45	542455	4496619	52.15	266326	122226	6	13	0
LSS-67	304	140	95	83	59	35	5317312	5274051	5150851	5062930	4687447	3857148	158	278532	5285937	51.35	96580	46290	19	38	0
LSS-62	321	63	46	43	40	30	5543191	5474390	5435065	5416053	5366818	5005985	83	650765	5488315	51.87	191039	106110	10	19	0
LSS-61	278	59	40	36	31	26	5003252	4942158	4905296	4875633	4786744	4624992	69	563987	4949450	51.33	205148	119953	8	16	0
LSS-60	280	40	31	30	27	20	4552738	4490581	4470444	4462016	4413784	4156063	49	597933	4496460	52.13	269863	132899	6	12	0
LSS-6	64	27	22	20	20	16	4849596	4833781	4822835	4808193	4808193	4653951	34	1552053	4837852	52.04	491954	227991	3	6	0
LSS-59	227	47	39	36	32	25	4530686	4496084	4480604	4456211	4395864	4145609	50	542456	4497961	52.15	179576	117165	8	16	0
LSS-58	307	37	28	28	26	21	4611977	4549103	4528279	4528279	4488290	4309837	41	540011	4551496	52.21	243211	157770	6	12	0
LSS-56	262	39	29	29	27	22	4544842	4490799	4467304	4467304	4430104	4257103	48	542338	4496194	52.14	269863	150992	6	12	0
LSS-55	350	98	76	67	54	34	4952115	4888238	4840073	4775276	4541502	3779610	111	307457	4897429	51.43	108374	55418	15	32	0
LSS-52	308	37	28	28	26	20	4757579	4685204	4658244	4658244	4632343	4403256	44	1064551	4690559	52.12	391300	135018	4	11	0
LSS-50	474	161	94	72	47	32	5656280	5546106	5403879	5254430	4850069	4316299	217	324885	5586323	51.4	119202	60738	15	30	0
LSS-5	70	33	25	23	23	17	4977579	4963631	4944825	4929949	4929949	4712500	40	1501293	4968999	51.95	555305	149761	3	7	0
LSS-49	261	71	55	50	45	33	5274638	5220412	5189167	5145464	5066912	4640796	88	378411	5232963	51.94	142926	86992	11	23	0
LSS-48	284	116	66	58	47	33	5583458	5523588	5406639	5346691	5160406	4664276	149	440939	5546836	51.84	149919	76692	11	25	0
LSS-46	250	44	35	35	33	25	4535398	4491411	4469973	4469973	4432734	4162402	48	437174	4493827	52.14	188171	117165	8	15	0
LSS-44	195	46	34	34	30	24	4722403	4687928	4653177	4653177	4594871	4370680	48	1044356	4689433	52.12	190366	118152	6	14	0
LSS-43	214	41	31	30	27	23	4530339	4491359	4470961	4464764	4415360	4281170	45	597709	4493747	52.14	227969	126685	6	13	0
LSS-41	311	34	26	26	24	20	4560878	4490768	4473320	4473320	4436081	4292851	38	597827	4493076	52.14	325204	154213	6	10	0
LSS-4	93	71	54	48	40	27	5197217	5186852	5149920	5105702	4966152	4479789	81	515762	5193462	51.4	173627	88175	9	20	0
LSS-36	207	54	44	40	38	29	4689728	4648618	4626393	4594816	4561868	4195599	61	432691	4652890	52.07	149531	101180	10	20	0
LSS-35	253	40	33	32	30	26	4544783	4489867	4473687	4468307	4431068	4287141	47	597603	4494403	52.14	227913	117165	6	14	0
LSS-34	308	40	31	30	29	25	4615608	4548791	4528141	4522880	4503222	4369782	47	598124	4553238	52.2	213325	132905	8	15	0
LSS-33	264	97	62	53	40	31	5413040	5365759	5291033	5222298	5020956	4699360	114	472786	5378046	51.71	133450	90030	11	23	0
LSS-32	219	45	32	30	28	22	4744368	4702295	4670197	4655378	4628238	4409000	51	1088118	4706269	52.12	225830	110937	5	13	0
LSS-3	56	32	22	22	22	18	4593831	4586162	4560393	4560393	4560393	4414201	33	773086	4586905	52.06	339257	149030	5	9	0
LSS-27	148	85	58	48	37	28	5665553	5638170	5577177	5502952	5334820	5002863	106	434018	5653820	51.22	251490	94261	9	18	0
LSS-26	77	26	19	18	18	13	4518894	4503737	4489901	4483779	4483779	4305706	26	773086	4503737	52.15	437773	290650	4	7	0
LSS-25	134	76	47	38	33	27	5473567	5449761	5393981	5327743	5246621	5031710	86	420979	5456431	51.15	265493	111679	9	17	0
LSS-24	100	36	24	23	21	15	4885788	4860261	4836958	4831504	4792860	4589427	45	594628	4867213	51.47	385668	274158	6	10	0
LSS-23	67	29	22	21	20	15	4677340	4663913	4650035	4643843	4622953	4451157	29	745188	4663913	52.22	396025	225756	5	8	0
LSS-22	99	38	27	26	25	21	5056015	5034479	5009783	5004329	4986124	4856863	43	596459	5037781	51.3	381081	265018	6	11	0
LSS-21	121	43	31	30	28	21	5276021	5243449	5219134	5213064	5188930	4929108	57	882004	5253615	51.96	371147	174857	5	10	0
LSS-20	70	33	20	17	17	15	4922098	4909436	4885041	4863709	4863709	4806621	35	891191	4910965	51.44	439735	321219	4	8	0
LSS-2	101	67	52	42	33	25	4907514	4892755	4858426	4787351	4651030	4372185	78	430894	4900276	51.4	235389	109921	8	17	0
LSS-19	179	113	64	56	36	28	5942273	5908013	5796391	5733755	5410457	5136770	141	523955	5929500	51.11	267597	94255	8	18	0
LSS-18	71	48	32	29	25	19	5340754	5331037	5300714	5279317	5210369	5017526	51	867417	5333113	51.33	363325	265105	6	11	0
LSS-17	243	141	90	81	59	38	5998290	5953854	5836644	5775437	5399236	4609148	176	229080	5979753	51.57	128765	56111	18	36	0
LSS-16	132	76	61	53	39	32	5203803	5183944	5151870	5095975	4849752	4602509	89	391422	5192649	51.4	148254	90622	11	22	0
LSS-15	67	29	20	19	19	14	4654221	4642307	4626541	4619609	4619609	4424921	32	565845	4644397	52.25	392284	346547	5	8	0
LSS-14	71	38	29	26	24	19	4652502	4642654	4626492	4604063	4572812	4395633	38	984874	4642654	52.25	328848	150750	5	10	0
LSS-13	81	37	24	23	21	16	4875671	4858488	4832783	4824450	4794016	4622798	45	655288	4863941	51.46	419803	265313	5	9	0
LSS-12	79	48	40	36	32	27	4594808	4584763	4565768	4536802	4464575	4287010	50	339247	4586379	52.06	186900	105128	9	17	0
LSS-11	141	85	55	48	39	30	5737647	5713017	5646877	5592608	5427559	5104991	106	420980	5726707	51.11	237357	97873	10	20	0
LSS-10	66	30	22	20	20	15	4653818	4643509	4630360	4613569	4613569	4416347	30	888399	4643509	52.25	391933	224240	4	8	0
LSS-1	75	43	28	27	25	20	5032754	5019894	4992775	4983661	4941877	4788202	51	638172	5025659	51.46	354953	265390	6	10	0
16L-3060	48	30	22	21	21	18	4651093	4643327	4625314	4619418	4619418	4512622	34	1194694	4646295	52.27	323238	184048	4	10	0
15L-952	149	63	42	38	34	28	5752996	5718073	5677260	5651857	5573048	5380878	74	577061	5726039	51.21	262631	120869	8	17	0
15L-661	48	33	25	23	22	19	4649403	4643164	4624634	4609196	4586849	4499709	35	663990	4644593	51.72	310228	215598	6	10	0
15L-624	164	56	41	35	30	25	5046089	5000178	4965994	4920073	4827341	4647982	69	693596	5008495	51.37	239434	104513	7	13	0
15L-5466	56	24	18	16	16	11	4833452	4823194	4809973	4797943	4797943	4602852	28	1980769	4826090	51.88	652418	395931	2	5	0
15L-4959	192	27	19	17	17	13	4733501	4662875	4647719	4634700	4634700	4488446	39	1170290	4670322	52.22	516766	223521	3	7	0
15L-2031	76	40	28	25	21	13	4678938	4661179	4633853	4614973	4557864	4280296	50	907693	4668380	52.2	387931	274665	4	7	0
15L-2030	109	62	46	41	38	29	5058530	5040560	5004476	4967826	4925686	4612246	68	817689	5044752	51.52	189929	93150	8	19	0
15L-1870	209	53	32	28	27	22	4935953	4870594	4832030	4801692	4789087	4621581	70	413834	4882585	51.56	267663	249700	8	12	0
14L-450	156	54	32	31	27	23	5176682	5134203	5087665	5081928	5013231	4895678	68	608059	5143398	51.39	284536	166661	7	13	0
14L-4105	44	21	17	16	16	13	4592501	4582930	4573312	4567111	4567111	4473379	26	1634014	4586740	52.17	382940	272125	3	7	0
14L-2174	67	21	15	14	14	11	4655477	4638228	4625713	4620099	4620099	4515734	25	1301813	4640921	52.17	522726	403145	3	6	0
14L-1821	56	36	23	22	21	15	4884265	4875185	4848225	4842121	4821193	4639053	42	918024	4879680	51.5	428464	267613	4	8	0
14L-1580	118	75	53	47	42	33	5843574	5821791	5778199	5738647	5660009	5321347	92	623663	5835472	51.82	179148	99106	10	20	0
13L-697	80	43	27	25	22	18	5010015	4997632	4967407	4952897	4893502	4765715	49	577089	5001736	51.41	390276	215145	6	10	0
13L-4103	63	22	16	15	14	11	4997795	4980345	4963552	4957706	4937206	4828620	23	1952244	4981205	52.12	733187	399571	2	4	0
13L-2839	76	51	33	30	26	21	5162980	5153342	5118753	5095911	5018980	4853852	60	1086645	5159525	51.37	308685	148331	5	11	0
13L-2837	57	30	22	21	20	16	4561607	4552224	4533810	4527657	4510729	4380912	36	736813	4556027	52.26	445108	224942	4	8	0
13L-1583	86	32	23	22	21	16	4574048	4552976	4530711	4524558	4507630	4330082	37	736813	4556139	52.26	385809	224942	5	9	0
12L-925	209	110	58	48	34	28	6004972	5960345	5852735	5784601	5546537	5344186	144	478866	5984797	51.1	264646	106651	9	18	0
12L-4728	69	54	36	29	25	20	4798399	4792458	4748699	4700470	4617997	4429638	59	693905	4795539	51.66	284739	188246	6	11	0
11L-4683	141	82	49	43	32	27	5310005	5281499	5215261	5169591	4996953	4838265	105	540771	5299333	51.39	277982	87527	7	16	0
11L-2674	61	18	14	13	13	11	4924964	4913691	4904592	4898470	4898470	4840091	20	2078694	4915431	52.07	712676	384277	2	5	0
11L-2493	56	35	30	27	26	21	4964167	4957176	4946605	4929753	4919559	4748803	39	1002941	4959813	52.17	255551	132459	5	12	0
11L-2351	59	34	29	26	25	21	4964264	4956822	4943178	4926107	4916070	4779361	37	929857	4958708	52.17	255554	150116	5	11	0
11L-2326	81	54	39	35	33	26	4964161	4950221	4910828	4883538	4847712	4623874	66	713198	4958944	52.06	204653	104916	7	14	0
11L-1800A	91	40	28	26	23	17	5228308	5210504	5180275	5164909	5109903	4903407	49	889188	5216941	52.07	396567	200721	5	9	0
LSS-86	1066	143	91	77	52	36	5752663	5468255	5359735	5253314	4840355	4293633	189	373848	5500922	51.59	99008	56649	16	33	0
LSS-83	781	81	50	42	35	28	5261424	5057817	4997327	4934254	4817011	4566783	100	381633	5070747	51.34	286006	94027	8	18	0
LSS-81	560	47	32	32	32	23	4819953	4677898	4638476	4638476	4638476	4290323	63	714322	4688246	52.07	217612	110979	6	13	0
LSS-80	545	93	64	55	43	31	5622183	5495774	5425418	5364708	5177139	4739444	113	420399	5509461	51.19	162276	86970	10	23	0
LSS-73	649	45	28	25	23	20	5030098	4854609	4823739	4801585	4772039	4684244	66	665302	4866721	51.41	385995	180042	5	10	0
LSS-69	534	86	58	51	38	27	5497695	5369773	5307508	5256237	5062969	4681384	103	462709	5381335	51.71	178104	102663	8	18	0
LSS-66	973	91	58	49	38	31	5657344	5408358	5333097	5273006	5093825	4867268	118	420880	5426637	51.15	189107	88956	9	21	0
LSS-65	531	36	27	27	26	22	4790302	4655039	4632076	4632076	4611286	4467813	42	744532	4658568	52.2	225597	140339	6	11	0
LSS-64	551	77	46	39	32	26	5226024	5091108	5032073	4977557	4856486	4623875	95	573203	5103918	51.35	174503	96464	7	16	0
LSS-54	631	177	134	110	58	34	5392663	5295227	5182792	4990072	4112350	3269836	204	213766	5312611	51.75	63955	29906	24	54	0
LSS-51	573	96	58	49	37	28	5408506	5274736	5195137	5122545	4932761	4640165	118	443770	5290142	51.66	196889	93524	9	19	0
LSS-47	548	116	64	53	44	34	5654256	5526157	5413271	5338529	5192412	4839734	148	411105	5548053	51.82	164865	79598	11	24	0
LSS-45	569	167	95	77	61	40	5778924	5663936	5500050	5373424	5112903	4370702	198	373061	5684040	50.84	100312	52387	19	38	0
LSS-42	704	69	47	42	34	23	5438897	5259665	5219925	5184430	5076560	4680271	88	537944	5272279	51.41	261087	100820	7	15	0
LSS-40	597	51	33	30	28	25	5032953	4894249	4855990	4833833	4795407	4697743	62	628832	4901768	51.43	261539	143771	6	13	0
LSS-39	833	225	166	136	80	25	5225663	5060763	4900695	4682165	3793976	1715101	246	118550	5074610	51.25	43405	23999	43	81	0
LSS-38	704	40	28	28	26	22	4672967	4492951	4465069	4465069	4427830	4283578	46	597554	4496599	52.13	269841	126731	6	12	0
LSS-31	721	323	142	99	57	34	5613411	5456543	5030916	4715529	4047211	3216334	421	248660	5529261	51.51	64463	23267	26	62	0
LSS-30	882	169	75	56	40	26	6070223	5819601	5630902	5498022	5245265	4765910	285	517761	5899255	51.71	222804	82113	9	21	0
LSS-28	920	108	75	70	55	36	5890532	5655893	5580430	5546139	5314303	4657975	143	411810	5677513	51.62	110852	67914	14	30	0
12L-4670	122	93	69	59	52	38	7474362	7462601	7406260	7328978	7214071	6651140	99	693905	7466680	46.54	201811	95197	11	24	0
	Failed QC
