# Supplementary material for: The diversity, evolution and ecology of Salmonella in venomous snakes
Source: PLoS Negl Trop Dis. 2019 Jun 4;13(6):e0007169. doi: 10.1371/journal.pntd.0007169 (PMC6548357; doi:10.1371/journal.pntd.0007169)
Supplement: S4 Table — The table provides a list of the carbon utilisation genes together with rationale for why each gene was chosen. A list of the carbon source, gene name and gene product is provided along with the LT2 Locus ID (STM number), the SL1344 Locus ID (SL1344 number), a link to the KEGG pathway and a citation demonstrating the activity of the gene in Salmonella. (XLSX) [file pntd.0007169.s004.xlsx]

## Sheet: Sheet1
S4 Table: Carbon source utilisation gene information
Carbon Source	Gene Name	Gene product	LT2 Locus ID	SL1344 Locus ID	Kegg Pathway	Citation demonstrating gene activity in Salmonella
Glucose	crr	PTS system, glucose-specific IIA component	STM2433	SL1344_2396	sey00010	Steeb et al., 2013
	ptsG	PTS system, glucose‑specific IIBC component	STM1203	SL1344_1140	sey00010	Steeb et al., 2013
Tricarballylic Acid	tcuA	FAD-Dependent tricarballylate dehydrogenase TcuA	STM0691	SL1344_0673	Unavailable	Lewis et al., 2004, Lewis et al., 2006
	tcuB	Citrate/tricarballylate utilization protein TcuB	STM0690	SL1344_0672	Unavailable	Lewis et al., 2004
	tcuC	Citrate‑proton symporter TcuC	STM0689	SL1344_0671	Unavailable	Lewis et al., 2004
	tcuR	LysR‑family transcriptional regulator TcuR	STM0692	SL1344_0674	Unavailable	Lewis et al., 2004
Maltose	malE	Periplasmic maltose‑binding protein	STM4229	SL1344_4166	sey02010	Daus et al., 2007
	malF	Maltose transport inner membrane protein	STM4228	SL1344_4164	sey02010	Daus et al., 2007
	malG	Maltose transport inner membrane protein	STM4227	SL1344_4163	sey02010	Daus et al., 2007
	malK	Maltose/maltodextrin transport ATP‑binding protein	STM4230	SL1344_4167	sey02010	Daus et al., 2007
Acetate	ackA	Acetate kinase	STM2337	SL1344_2306	sey00620	Fox and Roseman, 1985
	pta	Phosphate acetyltransferase	STM2338	SL1344_2307	sey00620	Starai et al., 2005
Fructose	fruA	PTS system, fructose‑specific IIBC component	STM2204	SL1344_2181	sey00051	Feldheim et al., 1990
	fruB	PTS system, fructose‑specific IIA/FPR component	STM2206	SL1344_2183	sey00051	Feldheim et al., 1990
Melibiose	melA	Alpha‑galactosidase	STM4298	SL1344_4235	sey00052	Canals et al., 2019
	melB	Melibiose carrier protein	STM4299	SL1344_4236	Unavailable	Canals et al., 2019
	melR	Melibiose operon regulatory protein	STM4297	SL1344_4234	Unavailable	Canals et al., 2019
Glucosamine	nagA	N‑acetylglucosamine‑6‑phosphate deacetylase	STM0683	SL1344_0665	sey00520	Steeb et al., 2013
	nagB	Glucosamine‑6‑phosphate deaminase	STM0684	SL1344_0666	sey00520	Steeb et al., 2013
	nagE	PTS system, N‑acetylglucosamine‑specific IIABC component	STM0685	SL1344_0667	sey00520	Steeb et al., 2013
	ycfX	N-acetyl-D-glucosamine kinase	STM1220	SL1344_1157	stm00520	Steeb et al., 2013
Glycerol	gldA	Glycerol dehydrogenase	STM4108	SL1344_4058	sey00561	Steeb et al., 2013
	glpK	Glycerol kinase	STM4086	SL1344_4035	sey00561	Steeb et al., 2013
Lactose	lacY	MFS transporter, OHS family, lactose permease	Not Applicable	Not Applicable	Unavailable	Leonard et al., 2015
	lacZ	Beta-galactosidase	Not Applicable	Not Applicable	eco00052	Leonard et al., 2015
Tartaric acid	ttdA	Tartrate dehydratase	STM3355	SL1344_3327	sey00630	Malorny et al., 2003
	ttdB	Tartrate dehydratase	STM3354	SL1344_3326	sey00630	Malorny et al., 2003
Dulcitol	gatA	PTS system, galactitol‑specific IIA component	STM3258	SL1344_3231	sey00052	Nolle et al., 2017
	gatB	PTS system, galactitol‑specific IIB component	STM3259	SL1344_3232	sey00052	Nolle et al., 2017
	gatC	PTS system, galactitol‑specific IIC component	STM3260	SL1344_3233	sey00052	Nolle et al., 2017
	gatD	Galactitol‑1‑phosphate dehydrogenase	STM3261	SL1344_3234	sey00052	Nolle et al., 2017
	gatR	Galactitol utilization operon repressor	STM3262	SL1344_3235	Unavailable	Nolle et al., 2017
	gatY	Tagatose‑bisphosphate aldolase	STM3253	SL1344_3226	sey00052	Nolle et al., 2017
Myo-inositol	iolA	Myo‑inositol metabolism protein IolA	STM4421	SL1344_4354	Unavailable	Kröger and Fuchs, 2009
	iolB	Myo‑inositol metabolism protein IolB	STM4420	SL1344_4353	Unavailable	Kröger and Fuchs, 2009
	iolR	Transcriptional regulator IolR, repressor of myo‑inositol metabolism	STM4417	SL1344_4350	Unavailable	Kröger and Fuchs, 2009
	iolT1	Myo‑inositol transport protein IolT1	STM4418	SL1344_4351	Unavailable	Kröger and Fuchs, 2009
	iolT2	Myo‑inositol transport protein IolT2	STM4419	SL1344_4352	Unavailable	Kröger and Fuchs, 2009
Allantoin	allB	Allantoinase	STM0523	SL1344_0516	sey00230	Bakker et al., 2011 and Okoro et al., 2015
	allP	Hypothetical allantoin permease	STM0522	SL1344_0515	Unavailable	Bakker et al., 2011 and Okoro et al., 2015
	gcl	Glyoxylate carboligase	STM0517	SL1344_0510	Unavailable	Bakker et al., 2011 and Okoro et al., 2015
