# Supplementary material for: The diversity, evolution and ecology of Salmonella in venomous snakes
Source: PLoS Negl Trop Dis. 2019 Jun 4;13(6):e0007169. doi: 10.1371/journal.pntd.0007169 (PMC6548357; doi:10.1371/journal.pntd.0007169)
Supplement: S5 Table — The table contains a list of the carbon sources used to determine the metabolic capacity of reptile-associated Salmonella. Specific conditions, concentrations and references are given for each. (XLSX) [file pntd.0007169.s005.xlsx]

## Sheet: C_source_details
S5 Table: Carbon source specific requirements
Carbon Source	Concentration	Specialist Solubility Requirements	Aerobic/Anaerobic	Product Details	References
Sodium acetate	0.006		Aerobic	Merck, S2889-1KG	Nichols et al., 2011 [62]
Allantoin	0.001	Dissolved 1g in 10ml H2O 10ml NaOH w/ heat	Anaerobic	Merck, 5670	Feasey et al., 2016 [55]
D-fructose	0.004		Aerobic	Merck, F0127-100G	Feasey et al., 2016 [55]
D-glucosamine	0.004		Aerobic	Merck, A15532	Feasey et al., 2016 [55]
D-melibose	0.004		Aerobic	Merck, M5500-5G	Feasey et al., 2016 [55]
Dulcitol	0.004	Heat to 50°C to dissolve	Aerobic	Merck, D0256-100G	Feasey et al., 2016 [55]
Glucose	0.004		Aerobic	Merck, G7021	Nichols et al., 2011 [62]
Glycerol	0.004		Aerobic	F, G/0650/17	Nichols et al., 2011 [62]
Maltose	0.004		Aerobic	Merck, 1.0591	Nichols et al., 2011 [62]
Myo-inositol	0.004		Aerobic	Merck, I7508-100G	Gutnick et al., 1969 [63], Kröger et al., 2009 [64]
L-tartaric acid	0.004		Anaerobic	Merck, T109-500G-A	Gutnick et al., 1969 [63]
Tricarballylic acid	0.004		Aerobic	Merck, T53503	Gutnick et al., 1969 [63]
Lactose	0.004		Aerobic	BDH, 10139	Gutnick et al., 1969 [63]
